# Supplementary material for: Pomegranate Pomace Extract with Antioxidant, Anticancer, Antimicrobial, and Antiviral Activity Enhances the Quality of Strawberry-Yogurt Smoothie
Source: Bioengineering (Basel). 2022 Nov 28;9(12):735. doi: 10.3390/bioengineering9120735 (PMC9774345; doi:10.3390/bioengineering9120735)
Supplement: Supplementary file 1 [file bioengineering-09-00735-s001.zip]

Archive with 1 entries (1 files):
- bioengineering-2002588-supplementary.pdf
